# Supplementary material for: B cell-derived exosomal miR-34a-5p mediates radiation-induced bystander effect through ferroptosis
Source: Open Med (Wars). 2026 Mar 20;21(1):20261375. doi: 10.1515/med-2026-1375 (PMC13007560; doi:10.1515/med-2026-1375)
Supplement: Supplementary file 5 — Supplementary Material [file j_med-2026-1375_suppl_005.zip]

Archive with 1 entries (1 files):
- j_med-2026-1375_suppl_005.tif
